# Supplementary material for: Solving olympiad geometry without human demonstrations
Source: Nature. 2024 Jan 17;625(7995):476–82. doi: 10.1038/s41586-023-06747-5 (PMC10794143; doi:10.1038/s41586-023-06747-5)
Supplement: Supplementary file 2 — Source Data Fig. 2 [file 41586_2023_6747_MOESM2_ESM.xlsx]

## Sheet: Sheet1
Wu's	10
Honorable Mentions	14.27
Bronze	19.29
Silver	22.85
G0	25
Gold	25.93
