# Supplementary material for: Solving olympiad geometry without human demonstrations
Source: Nature. 2024 Jan 17;625(7995):476–82. doi: 10.1038/s41586-023-06747-5 (PMC10794143; doi:10.1038/s41586-023-06747-5)
Supplement: Supplementary file 3 — Source Data Fig. 4 [file 41586_2023_6747_MOESM3_ESM.xlsx]

## Sheet: Sheet1
Length	Count		Aux	No-Aux	Sum
1	9923441		9485190	95926884	105412074
2	18061866		0.09	0.91
3	17886738
4	15255993
5	11792985
6	8464567
7	5977451
8	4304205
9	3053116
10	2081107
11	1441478
12	1007455
13	719785
14	534063
15	409872
16	526032
17	566303
18	473092
19	397922
20	335760
21	284345
22	241159
23	205611
24	176752
25	152537
26	131441
27	113908
28	98719
29	86034
30	75388
31	66337
32	58304
33	51395
34	45008
35	39783
36	35513
37	31611
38	28186
39	25283
40	22511
41	20290
42	18389
43	16515
44	14865
45	13736
46	12319
47	11071
48	10129
49	9114
50	8340
51	7696
52	6973
53	6377
54	5779
55	5255
56	4705
57	4414
58	3964
59	3689
60	3277
61	3122
62	2729
63	2558
64	2384
65	2247
66	2133
67	1886
68	1758
69	1633
70	1475
71	1364
72	1290
73	1218
74	1116
75	1067
76	963
77	835
78	802
79	773
80	728
81	670
82	586
83	566
84	512
85	472
86	497
87	455
88	427
89	368
90	341
91	319
92	304
93	251
94	240
95	244
96	246
97	240
98	204
99	205
100	177
101	163
102	163
103	148
104	153
105	140
106	139
107	127
108	101
109	92
110	89
111	81
112	77
113	78
114	64
115	70
116	72
117	68
118	63
119	52
120	39
121	50
122	47
123	29
124	30
125	28
126	34
127	30
128	22
129	13
130	23
131	24
132	17
133	20
134	22
135	15
136	12
137	14
138	22
139	23
140	15
141	12
142	14
143	9
144	12
145	10
146	15
147	10
148	8
149	11
150	10
151	7
152	8
153	4
154	7
155	7
156	4
157	5
158	4
159	7
160	5
161	3
162	5
163	5
164	6
165	5
166	3
167	0
168	3
169	1
170	2
171	2
172	3
173	2
174	1
175	4
176	2
177	2
178	2
179	1
180	1
181	4
182	1
183	0
184	0
185	3
186	1
187	0
188	0
189	3
190	1
191	1
192	1
193	1
194	0
195	1
196	0
197	0
198	0
199	0
200	0
201	0
202	0
203	2
204	0
205	0
206	0
207	0
208	0
209	1
210	2
211	1
212	0
213	0
214	0
215	0
216	0
217	0
218	0
219	0
220	0
221	0
222	0
223	0
224	0
225	0
226	0
227	0
228	0
229	0
230	0
231	0
232	0
233	0
234	0
235	0
236	0
237	0
238	0
239	0
240	0
241	0
242	0
243	0
244	0
245	0
246	1
247	1
	105412074
