# Supplementary material for: Solving olympiad geometry without human demonstrations
Source: Nature. 2024 Jan 17;625(7995):476–82. doi: 10.1038/s41586-023-06747-5 (PMC10794143; doi:10.1038/s41586-023-06747-5)
Supplement: Supplementary file 4 — Source Data Fig. 6 [file 41586_2023_6747_MOESM4_ESM.xlsx]

## Sheet: Sheet1
problem	human score	g0 proof length
imo_2000_p1	4.13	43
imo_2000_p6	1.05	135
imo_2002_p2a	3.57	32
imo_2002_p2b	3.57	6
imo_2003_p4a	4.62	35
imo_2004_p1	4.62	48
imo_2004_p5a	2.52	14
imo_2005_p5a	2.17	19
imo_2007_p4	5.67	27
imo_2008_p1a	4.97	50
imo_2009_p2	3.71	87
imo_2010_p2	2.59	48
imo_2010_p4	5.32	21
imo_2012_p1	5.6	56
imo_2013_p4	5.46	40
imo_2014_p4	5.18	47
imo_2015_p3	0.63	116
imo_2015_p4	4.76	27
imo_2016_p1	5.25	69
imo_2017_p4	5.04	16
imo_2018_p1	4.9	31
imo_2019_p6	0.42	187
imo_2022_p4	5.46	13
imo_2012_p5	1.68	67
imo_2020_p1	5.32	40
