# Supplementary material for: Solving olympiad geometry without human demonstrations
Source: Nature. 2024 Jan 17;625(7995):476–82. doi: 10.1038/s41586-023-06747-5 (PMC10794143; doi:10.1038/s41586-023-06747-5)
Supplement: Supplementary file 5 — Source Data Extended Data Fig. 1 [file 41586_2023_6747_MOESM5_ESM.xlsx]

## Sheet: Sheet1
problem	2008/1a	2019/6	2009/2	2015/3	2020/1	2018/1	2004/1	2010/2	2000/6	2014/4	2012/5
4.5-hour limit	46	18	7	5	3	3	1	1	1	1	1
1.5-hour limit	246	76	28	17	12	12	5	2	1	1	1
